# Supplementary material for: Atractylone in the Atractylodes macrocephala Rhizoma Essential Oil and Its Anti-Inflammatory Activity
Source: Molecules. 2023 Oct 30;28(21):7340. doi: 10.3390/molecules28217340 (PMC10648463; doi:10.3390/molecules28217340)
Supplement: Supplementary file 1 [file molecules-28-07340-s001.zip]

Archive with 1 entries (1 files):
- molecules-2646656-SI.pdf
